# Supplementary material for: Multiple oxidative post-translational modifications of human glutamine synthetase mediate peroxynitrite-dependent enzyme inactivation and aggregation
Source: J Biol Chem. 2023 Jan 23;299(3):102941. doi: 10.1016/j.jbc.2023.102941 (PMC10011836; doi:10.1016/j.jbc.2023.102941)
Supplement: Supplemental Table S1 [file mmc2.xlsx]

## Sheet: Hoja1
Table SI. Identification of tyrosine-nitrated peptides in ONOO--treated HsGS. Protein samples exposed to 50-1000 µM ONOO- were trypsin-digested and analyzed by HPLC-MS/MS through precursor ion identification of immonium ions in a QTRAP 4500 (ABSciex) mass spectrometer.
The data were analyzed using Mascot server for peptide sequence identification (MS/MS Ions Search) with the following parameters: Database: SwissProt (AA)(Taxonomy - All entries) + contaminants (AA); Enzyme: Trypsin, Allow up to 1 missed cleavages; Variable modifications: Carbamidomethyl (C), Oxidation (M), Oxidation (HW), Nitro (W), Nitro (Y); Peptide tolerance: 1.2 Da; MS/MS tolerance: 0.6 Da; …
The sum of unique native/modified peptides identified for all the samples analyzed are shown, with the modified residues indicated in bold and underlined. Chromatographic conditions are detailed below the table.
Peptide sequence	m/z (Da)	Charge	Delta m/z (Da)	Score	Modifications	Modified residue
MTTSASSHLNK	588.422	+2	-0.7309	4
QVYMSLPQGEK	640.354	+2	0.0645	48
QVYMSLPQGEK	670.861	+2	0.0992	20	Oxidation (M); Nitro (Y)	Tyr17; Met18
QVYMSLPQGEKVQAMYIWIDGTGEGLR	1023.99	+3	0.4458	39
QVYMSLPQGEKVQAMYIWIDGTGEGLR	1034.29	+3	-0.6471	14	2 Oxidation (M)	Met18; Met29
VQAMYIWIDGTGEGLR	905.043	+2	0.1781	66
TLDSEPK	789.485	+1	0.0859	20
LVLCEVFKYNR	476.936	+3	0.0624	41	Nitro (Y)	Tyr104
AYGRDIVEAHYR	483.937	+3	0.0735	31
AYGRDIVEAHYR	498.916	+3	0.0242	37	Nitro (Y)	Tyr171
DIVEAHYR	524.254	+2	0.0149	19	Nitro (Y)	Tyr180
ACLYAGVK	412.728	+2	0.0152	65
ACLYAGVK	435.245	+2	0.0652	65	Nitro (Y)	Tyr185
IAGTNAEVMPAQWEFQIGPCEGISMGDHLWVAR	1210.73	+3	0.488	20	Oxidation (M)
VCEDFGVIATFDPKPIPGNWNGAGCHTNFSTK	1160.68	+3	0.4204	20
VCEDFGVIATFDPKPIPGNWNGAGCHTNFSTK	1146.9	+3	0.1044	16	Oxidation (W)	Trp247
EENGLKYIEEAIEK	555.728	+3	0.3321	29
EENGLKYIEEAIEK	570.656	+3	0.1308	12	Nitro (Y)	Tyr269
YIEEAIEK	520.274	+2	0.0455	42	Nitro (Y)	Tyr269
YIEEAIEKLSK	456.584	+3	0.0315	28	Nitro (Y)	Tyr269
AYDPKGGLDNAR	441.227	+3	0.0544	49	Nitro (Y)	Tyr288
RLTGFHETSNINDFSAGVANR	769.463	+3	0.2462	58
LTGFHETSNINDFSAGVANR	717.448	+3	0.3037	64
GYFEDRRPSANCDPFSVTEALIR	900.811	+3	0.1338	14
HPLC cromatographic conditions:
HPLC: Infinity 1260, Agilent
Column: GRACE Vydac 218TP C18, 5 µ, 2.1 x 150 mm
Column temperature: 25ºC
Flow rate: 250 µL/min
Mobile phase A: H2O, 0.1% Formic acid
Mobile phase B: Acetonitrile, 0.1% Formic acid
Gradient:
0-5 min, 2% B
5-95 min, 2 - 45% B
95-100 min, 45% B
Re-equilibrate for 30 min with 2% B
Injection volume: 5 µL
