# Supplementary material for: Multiple oxidative post-translational modifications of human glutamine synthetase mediate peroxynitrite-dependent enzyme inactivation and aggregation
Source: J Biol Chem. 2023 Jan 23;299(3):102941. doi: 10.1016/j.jbc.2023.102941 (PMC10011836; doi:10.1016/j.jbc.2023.102941)
Supplement: Supplemental Table S2 [file mmc3.xlsx]

## Sheet: Hoja1
Table SII. Identification of native and modified peptides in trypsin-digested HsGS treated with ONOO-. ONOO--treated HsGS was trypsin digested and the peptide mixture analyzed by nLC-MS/MS using a Orbitrap Fusion (Thermo Scientific) mass spectrometer. The obtained raw data was analyzed using the MaxQuant software. The identified peptide sequences for a sample consisting in 0,2 mg mL-1 HsGS expose…
Search parameters were as follows: First search peptide tolerance: 20 ppm; Main search peptide tolerance: 4.5 ppm; Digestion: Trypsin/P with 2 Max. missed cleavages; Fixed modifications: Carbamidomethyl (C); Variable modifications; Oxidation (M), Acetyl (Protein N-term), Nitration (Y, W), Oxidation (Y, H); PSM FDR: 0.01, Protein FDR: 0.01; Database: recombinant HsGS fasta sequence, contaminants i…
PEP Score: posterior error probability of the peptide match.
Peptide sequence	m/z (Da)	charge	PEP Score	Mass error (ppm)	Modifications	Modified residue
AC[+57]LYAGVK	441.231	+2	0.00070325	0.16637
AC[+57]LY[+16]AGVK	449.229	+2	0.014747	0.13766	Oxidation (Y)	Tyr185
AC[+57]LY[+45]AGVK	463.724	+2	0.00087531	0.27715	Nitration (Y)	Tyr185
AMREENGLKYIEEAIEK	675.01	+3	2.9073e-12	-0.34135
AM[+16]REENGLKY[+16]IEEAIEK	685.674	+3	2.0593e-11	-0.56264	Oxidation (M); Oxidation (Y)	Met261; Tyr269
AM[+16]REENGLKY[+45]IEEAIEK	695.337	+3	9.3542e-25	0.36651	Oxidation (M); Nitration (Y)	Met261; Tyr269
AM[+16]REENGLKYIEEAIEK	680.342	+3	1.0713e-08	0.02831	Oxidation (M)	Met261
AMREENGLKY[+16]IEEAIEK	680.342	+3	8.4388e-18	-0.18705	Oxidation (Y)	Tyr269
AMREENGLKY[+45]IEEAIEK	690.005	+3	2.3289e-25	-0.10648	Nitration (Y)	Tyr269
AYDPKGGLDNAR	426.214	+3	1.385e-07	-0.12101
AY[+16]DPKGGLDNAR	431.546	+3	0.019874	0.049603	Oxidation (Y)	Tyr288
AY[+45]DPKGGLDNAR	441.209	+3	4.5418e-07	-0.19432	Nitration (Y)	Tyr288
AYGRDIVEAHYR	483.913	+3	3.0902e-17	0.080848
AY[+16]GRDIVEAHYR	489.244	+3	1.5415e-07	NaN	Oxidation (Y)	Tyr171
C[+57]VEELPEWNFDGSSTLQSEGSNSDMYLVPAAMFR	1289.57	+3	8.3083e-12	0.042658
C[+57]VEELPEW[+45]NFDGSSTLQSEGSNSDM[+16]YLVPAAMFR	1309.9	+3	0.028141	0.7026	Nitration (W); Oxidation (M)	Trp60; Met77
C[+57]VEELPEW[+45]NFDGSSTLQSEGSNSDMYLVPAAMFR	1304.57	+3	0.00021049	0.20013	Nitration (W)	Trp60
C[+57]VEELPEWNFDGSSTLQSEGSNSDM[+16]Y[+16]LVPAAM[+16]FR	1305.57	+3	0.028628	0.43436	2 Oxidation (M); Oxidation (Y)	Met77; Tyr78; Met84
C[+57]VEELPEWNFDGSSTLQSEGSNSDM[+16]Y[+45]LVPAAM[+16]FR	1315.23	+3	0.0059735	-0.22276	2 Oxidation (M); Nitration (Y)	Met77; Tyr78; Met84
C[+57]VEELPEWNFDGSSTLQSEGSNSDM[+16]Y[+45]LVPAAMFR	1309.9	+3	0.020121	0.20742	Oxidation (M); Nitration (Y)	Met77; Tyr78
C[+57]VEELPEWNFDGSSTLQSEGSNSDM[+16]YLVPAAMFR	1294.9	+3	0.013035	0.32805	Oxidation (M)	Met77
DIVEAHYR	501.754	+2	1.1888e-09	0.30316
DIVEAHY[+16]R	509.751	+2	1.6455e-06	-0.22676	Oxidation (Y)	Tyr180
DIVEAHY[+45]R	524.246	+2	5.9988e-10	-0.26305	Nitration (Y)	Tyr180
DPFRKDPNK	372.865	+3	0.0054899	-1.4222
DPNKLVLC[+57]EVFK	731.392	+2	4.8169e-45	-0.28987
DPNKLVLC[+57]EVFKY[+16]NR	637.665	+3	3.7779e-25	-0.33187	Oxidation (Y)	Tyr104
DPNKLVLC[+57]EVFKY[+45]NR	647.328	+3	2.1716e-06	-0.46114	Nitration (Y)	Tyr104
EENGLKYIEEAIEK	555.617	+3	3.9099e-09	0.95719
EENGLKY[+16]IEEAIEK	560.949	+3	3.8673e-45	0.2086	Oxidation (Y)	Tyr269
EENGLKY[+45]IEEAIEK	570.612	+3	1.2773e-72	0.46402	Nitration (Y)	Tyr269
GGLDNAR	351.68	+2	8.9513e-06	0.10409
GIKQVYMSLPQGEK	526.617	+3	7.1649e-05	1.1708
GIKQVYM[+16]SLPQGEK	531.948	+3	4.4039e-05	-0.076235	Oxidation (M)	Met18
GYFEDR	393.674	+2	0.00051365	0.098088
GY[+16]FEDR	401.672	+2	0.00075218	0.289	Oxidation (Y)	Tyr336
GY[+45]FEDR	416.167	+2	6.5969e-06	NaN	Nitration (Y)	Tyr336
GYFEDRRPSANC[+57]DPFSVTEALIR	675.826	+4	1.1801e-60	-0.43788
GY[+16]FEDRRPSANC[+57]DPFSVTEALIR	679.825	+4	6.8899e-08	-0.32257	Oxidation (Y)	Tyr336
GY[+45]FEDRRPSANC[+57]DPFSVTEALIR	687.073	+4	1.0667e-25	-0.35317	Nitration (Y)	Tyr336
HQY[+45]HIR	449.718	+2	4.8154e-06	-0.52858	Nitration (Y)	Tyr283
HQY[+45]HIRAY[+45]DPK	380.177	+4	0.038915	-0.12612	2 Nitration (Y)	Tyr283; Tyr288
IAGTNAEVMPAQWEFQIGPC[+57]EGISMGDHLWVAR	1224.25	+3	1.3207e-61	-1.0364
IAGTNAEVM[+16]PAQW[+45]EFQIGPC[+57]EGISMGDHLWVAR	1244.57	+3	0.0079215	2.0206	Oxidation (M); Nitration (W)	Met198; Trp202
IAGTNAEVMPAQW[+45]EFQIGPC[+57]EGISM[+16]GDHLWVAR	1244.57	+3	1.9661e-05	-0.35073	Nitration (W); Oxidation (M)	Trp202; Met214
IAGTNAEVM[+16]PAQWEFQIGPC[+57]EGISM[+16]GDHLWVAR	1234.91	+3	2.0791e-06	-1.5988	2 Oxidation (M)	Met198; Met214
IAGTNAEVM[+16]PAQWEFQIGPC[+57]EGISMGDHLWVAR	1229.58	+3	8.6348e-09	-0.35533	Oxidation (M)	Met198
IAGTNAEVMPAQWEFQIGPC[+57]EGISM[+16]GDHLWVAR	1229.58	+3	7.4907e-14	0.091062	Oxidation (M)	Met214
IAGTNAEVMPAQW[+45]EFQIGPC[+57]EGISMGDHLWVAR	1239.24	+3	0.00020338	-2.4693	Nitration (W)	Trp202
KDPNKLVLC[+57]EVFK	530.629	+3	1.9119e-12	NaN
KGYFEDR	457.722	+2	5.6116e-14	-0.2725
KGY[+16]FEDR	465.719	+2	0.00042334	-0.85533	Oxidation (Y)	Tyr336
KGY[+45]FEDR	480.215	+2	2.5691e-15	-0.2701	Nitration (Y)	Tyr336
LTGFHETSNINDFSAGVANR	717.347	+3	4.7408e-35	-1.3329
LVLC[+57]EVFK	504.283	+2	3.0995e-06	NaN
LVLC[+57]EVFKYNR	480.927	+3	9.7487e-05	-0.14425
LVLC[+57]EVFKY[+16]NR	486.259	+3	7.9385e-24	0.69078	Oxidation (Y)	Tyr104
LVLC[+57]EVFKY[+45]NR	743.38	+2	5.8894e-17	0.42541	Nitration (Y)	Tyr104
MHHHHHHSSGVDLGTENLYFQSMASSHLNK	860.396	+4	0.016958	-1.9138
M[+16]HHHHHHSSGVDLGTENLY[+16]FQSM[+16]ASSHLNK	872.392	+4	7.2937e-14	-0.28384	2 Oxidation (M); Oxidation (Y)	N-terminal tag
M[+16]HHHHHHSSGVDLGTENLY[+45]FQSM[+16]ASSHLNK	879.639	+4	1.6441e-38	-0.61705	2 Oxidation (M); Nitration (Y)	N-terminal tag
M[+16]HHHHHHSSGVDLGTENLY[+45]FQSMASSHLNK	875.641	+4	3.19e-47	-0.22741	Oxidation (M); Nitration (Y)	N-terminal tag
MHHHHHHSSGVDLGTENLY[+45]FQSM[+16]ASSHLNK	700.714	+5	0.014551	-2.2961	Oxidation (M); Nitration (Y)	N-terminal tag
M[+16]HHHHHHSSGVDLGTENLYFQSM[+16]ASSHLNK	868.393	+4	1.6544e-26	-0.38321	2 Oxidation (M)	N-terminal tag
M[+16]HHHHHHSSGVDLGTENLYFQSMASSHLNK	864.394	+4	2.5285e-14	-0.39346	Oxidation (M)	N-terminal tag
MHHHHHHSSGVDLGTENLYFQSM[+16]ASSHLNK	864.394	+4	4.3709e-08	-2.3395	Oxidation (M)	N-terminal tag
QVYMSLPQGEK	640.321	+2	5.1808e-12	NaN
QVY[+16]M[+16]SLPQGEK	656.316	+2	1.0111e-07	NaN	Oxidation (Y); Oxidation (M)	Tyr17; Met18
QVY[+45]M[+16]SLPQGEK	670.811	+2	4.3904e-11	0.11206	Nitration (Y); Oxidation (M)	Tyr17; Met18
QVY[+45]MSLPQGEK	662.814	+2	1.7683e-16	0.57611	Nitration (Y)	Tyr17
QVYM[+16]SLPQGEK	648.319	+2	3.7295e-12	-0.67295	Oxidation (Y)	Tyr17
QVYMSLPQGEKVQAMYIWIDGTGEGLR	1023.84	+3	0.033231	-0.12285
QVY[+16]MSLPQGEKVQAMYIWIDGTGEGLR	1029.18	+3	0.0063429	-0.35881	Oxidation (Y)	Tyr17
RHQY[+45]HIR	352.181	+3	0.00082246	NaN	Nitration (Y)	Tyr283
RLTGFHETSNINDFSAGVANR	769.381	+3	1.8927e-58	-0.49914
RPAETNLR	478.767	+2	2.3367e-10	-0.61563
RPSANC[+57]DPFSVTEALIR	644.991	+3	6.8384e-20	NaN
RPSANC[+57]DPFSVTEALIRTC[+57]LLNETG	941.125	+3	1.2716e-05	0.25725
SASIRIPR	450.275	+2	3.3608e-10	0.10827
TC[+57]LLNETG	907.419	+1	0.00037865	-0.56141
TLDSEPK	395.203	+2	0.0032162	-0.30378
VC[+57]EDFGVIATFDPKPIPGNWNGAGC[+57]HTNFSTK	884.915	+4	7.6511e-28	-0.34572
VC[+57]EDFGVIATFDPKPIPGNW[+45]NGAGC[+57]HTNFSTK	896.161	+4	0.018643	-0.60038	Nitration (W)	Trp247
VQAMYIWIDGTGEGLR	904.954	+2	3.0227e-34	-0.25927
VQAM[+16]Y[+16]IW[+45]IDGTGEGLR	943.441	+2	8.0463e-11	0.67403	Oxidation (M); Oxidation (Y); Nitration (W)	Met29; Tyr30; Trp32
VQAM[+16]Y[+16]IWIDGTGEGLR	920.949	+2	2.8991e-25	0.80612	Oxidation (M); Oxidation (Y)	Met29; Tyr30
VQAM[+16]Y[+45]IW[+45]IDGTGEGLR	957.936	+2	3.3661e-07	0.14447	Oxidation (M); Nitration (Y); Nitration (W)	Met29; Tyr30; Trp32
VQAM[+16]Y[+45]IWIDGTGEGLR	935.444	+2	4.0878e-25	-0.6285	Oxidation (M); Nitration (Y)	Met29; Tyr30
VQAM[+16]YIW[+45]IDGTGEGLR	935.444	+2	5.9832e-18	-0.65332	Oxidation (M); Nitration (W)	Met29; Trp32
VQAM[+16]YIWIDGTGEGLR	912.951	+2	4.9241e-25	-0.45339	Oxidation (M)	Met29
VQAMY[+16]IWIDGTGEGLR	912.951	+2	2.4739e-11	0.79148	Oxidation (Y)	Tyr30
VQAMY[+45]IW[+45]IDGTGEGLR	949.939	+2	1.7923e-07	1.7239	Nitration (Y); Nitration (W)	Tyr30; Trp32
VQAMY[+45]IWIDGTGEGLR	927.446	+2	3.0853e-25	0.37148	Nitration (Y)	Tyr30
VQAMYIW[+45]IDGTGEGLR	927.446	+2	6.014e-19	0.9716	Nitration (W)	Trp32
YIEEAIEK	497.758	+2	0.00034272	-0.01767
Y[+16]IEEAIEK	505.756	+2	0.0077251	0.0087958	Oxidation (Y)	Tyr269
Y[+45]IEEAIEK	520.251	+2	3.8276e-06	-0.22279	Nitration (Y)	Tyr269
YIEEAIEKLSK	661.864	+2	0.00027996	0.25128
Y[+45]IEEAIEKLSK	684.356	+2	1.6705e-11	-0.12947	Nitration (Y)	Tyr269
YNRRPAETNLR	463.916	+3	8.6361e-24	-0.69037
Y[+45]NRRPAETNLR	478.911	+3	9.9079e-08	-0.64039	Nitration (Y)	Tyr104
