# Supplementary material for: Multiple oxidative post-translational modifications of human glutamine synthetase mediate peroxynitrite-dependent enzyme inactivation and aggregation
Source: J Biol Chem. 2023 Jan 23;299(3):102941. doi: 10.1016/j.jbc.2023.102941 (PMC10011836; doi:10.1016/j.jbc.2023.102941)
Supplement: Supplemental Table S3 [file mmc4.xlsx]

## Sheet: Transitions for MRM analysis
Table SIII. Transitions designed for the HPLC-MS/MS Multiple Reaction Monitoring (MRM) detection of selected peptides. Based on the peptide mapping performed both through the Orbitrap and the QTRAP 4500 analysis, a MRM method was developed for detecting a selection of HsGS peptides (that were found to be oxidatively modified) by HPLC-MS/MS-MRM analysis in a QTRAP 4500 (ABSciex) mass spectrometer.
Each peptide species was detected by following three specific transitions (Q1: precursor ion; Q3: product ion) which were designed from the previously obtained spectra for the peptides of interest. The transitions were selected by considering three product ions that gave intense signals in the previous MS/MS analysis and that preferentially included the modified amino acid.
After sample analysis, the chromatograms and signals were validated manually before obtaining the peak area, considering that the peaks had a good intensity and that at least two of the transitions were detected for each of the peptides.
In the table, the column "Intensity" represents the intensity value obtained for the corresponding product ion in a typical MS/MS spectrum of the assigned peptide.
The "Transition name" column represents the name given to each transition as introduced in the method.
ID	Type	Prec/Frag	Prec Ion m/z (Da)	Prod Ion m/z (Da)	Charge	Series	Sequence	Intensity	Nº modified residue	Transition name
1	Native	Precursor Ion	640.312		2+		QVYMSLPQGEK
1	Native	Product Ion	640.312	558.29	1+	y5	PQGEK	435000		y5Y17M18
1	Native	Product Ion	640.312	391.2	1+	b3	QVY	24000		b3Y17M18
1	Native	Product Ion	640.312	1052.51	1+	y9	YMSLPQGEK	150000		y9Y17M18
1	Modified	Precursor Ion	662.814		2+		QVY(+45)MSLPQGEK		Y17 Nitro
1	Modified	Product Ion	662.814	558.29	1+	y5	PQGEK	2000000	Y17 Nitro	y5Y17nitroM18
1	Modified	Product Ion	662.814	436.18	1+	b3	QVY(+45)	50000	Y17 Nitro	b3Y17nitroM18
1	Modified	Product Ion	662.814	1097.49	1+	y9	Y(+45)MSLPQGEK	400000	Y17 Nitro	y9Y17nitroM18
1	Modified	Precursor Ion	648.319		2+		QVYM(+16)SLPQGEK		M18 Ox
1	Modified	Product Ion	648.319	558.29	1+	y5	PQGEK	5000000	M18 Ox	y5Y17M18ox
1	Modified	Product Ion	648.319	391.2	1+	b3	QVY	150000	M18 Ox	b3Y17M18ox
1	Modified	Product Ion	648.319	1068.5	1+	y9	YM(+16)SLPQGEK	760000	M18 Ox	y9Y17M18ox
1	Modified	Precursor Ion	670.811		2+		QVY(+45)M(+16)SLPQGEK		Y17 Nitro, M18 Ox
1	Modified	Product Ion	670.811	558.29	1+	y5	PQGEK	3000000	Y17 Nitro, M18 Ox	y5Y17nitroM18ox
1	Modified	Product Ion	670.811	436.18	1+	b3	QVY(+45)	100000	Y17 Nitro, M18 Ox	b3Y17nitroM18ox
1	Modified	Product Ion	670.811	1113.49	1+	y9	Y(+45)M(+16)SLPQGEK	250000	Y17 Nitro, M18 Ox	y9Y17nitroM18ox
2	Native	Precursor Ion	904.954		2+		VQAMYIWIDGTGEGLR
2	Native	Product Ion	904.954	689.36	1+	y7	GTGEGLR	1600000		y7M29Y30W32
2	Native	Product Ion	904.954	593.28	1+	b5	VQAMY	120000		b5M29Y30W32
2	Native	Product Ion	904.954	1379.7	1+	y12	YIWIDGTGEGLR	470000		y12M29Y30W32
2	Modified	Precursor Ion	912.951		2+		VQAM(+16)YIWIDGTGEGLR		M29 Ox
2	Modified	Product Ion	912.951	689.36	1+	y7	GTGEGLR	32000000	M29 Ox	y7M29oxY30W32
2	Modified	Product Ion	912.951	609.27	1+	b5	VQAM(+16)Y	3600000	M29 Ox	b5M29oxY30W32
2	Modified	Product Ion	912.951	1379.7	1+	y12	YIWIDGTGEGLR	10000000	M29 Ox	y12M29oxY30W32
2	Modified	Precursor Ion	927.446		2+		VQAMY(+45)IWIDGTGEGLR		Y30 Nitro
2	Modified	Product Ion	927.446	689.36	1+	y7	GTGEGLR	9000000	Y30 Nitro	y7M29Y30nitroW32
2	Modified	Product Ion	927.446	638.26	1+	b5	VQAMY(+45)	700000	Y30 Nitro	b5M29Y30nitroW32
2	Modified	Product Ion	927.446	1424.68	1+	y12	Y(+45)IWIDGTGEGLR	1500000	Y30 Nitro	y12M29Y30nitroW32
2	Modified	Precursor Ion	912.951		2+		VQAMY(+16)IWIDGTGEGLR		Y30 Ox
2	Modified	Product Ion	912.951	689.36	1+	y7	GTGEGLR	650000	Y30 Ox	y7M29Y30oxW32
2	Modified	Product Ion	912.951	609.27	1+	b5	VQAMY(+16)	24000	Y30 Ox	b5M29Y30oxW32
2	Modified	Product Ion	912.951	1395.69	1+	y12	Y(+16)IWIDGTGEGLR	30000	Y30 Ox	y12M29Y30oxW32
2	Modified	Precursor Ion	927.446		2+		VQAMYIW(+45)IDGTGEGLR		W32 Nitro
2	Modified	Product Ion	927.446	689.36	1+	y7	GTGEGLR	6500000	W32 Nitro	y7M29Y30W32nitro
2	Modified	Product Ion	927.446	593.28	1+	b5	VQAMY	280000	W32 Nitro	b5M29Y30W32nitro
2	Modified	Product Ion	927.446	1424.68	1+	y12	YIW(+45)IDGTGEGLR	3000000	W32 Nitro	y12M29Y30W32nitro
2	Modified	Precursor Ion	935.444		2+		VQAM(+16)Y(+45)IWIDGTGEGLR		M29 Ox/Y30 Nitro
2	Modified	Product Ion	935.444	689.36	1+	y7	GTGEGLR	9000000	M29 Ox/Y30 Nitro	y7M29oxY30nitroW32
2	Modified	Product Ion	935.444	654.26	1+	b5	VQAM(+16)Y(+45)	1000000	M29 Ox/Y30 Nitro	b5M29oxY30nitroW32
2	Modified	Product Ion	935.444	1424.68	1+	y12	Y(+45)IWIDGTGEGLR	1400000	M29 Ox/Y30 Nitro	y12M29Y30W32
2	Modified	Precursor Ion	920.948		2+		VQAM(+16)Y(+16)IWIDGTGEGLR		M29 Ox/Y30 Ox
2	Modified	Product Ion	920.948	689.36	1+	y7	GTGEGLR	8000000	M29 Ox/Y30 Ox	y7M29oxY30oxW32
2	Modified	Product Ion	920.948	625.27	1+	b5	VQAM(+16)Y(+16)	900000	M29 Ox/Y30 Ox	b5M29oxY30oxW32
2	Modified	Product Ion	920.948	1424.68	1+	y10	WIDGTGEGLR	10000000	M29 Ox/Y30 Ox	y10M29oxY30oxW32
3	Native	Precursor Ion	1289.57		3+		CVEELPEWNFDGSSTLQSEGSNSDMYLVPAAMFR
3	Native	Product Ion	1289.57	692.35	1+	y6	PAAMFR	2800000		y6W60M77Y78M84
3	Native	Product Ion	1289.57	1043.45	1+	b8	CVEELPEW	30000		b8W60M77Y78M84
3	Native	Product Ion	1289.57	1198.61	1+	y10	MYLVPAAMFR	70000		y10W60M77Y78M84
3	Modified	Precursor Ion	1304.57		3+		CVEELPEW(+45)NFDGSSTLQSEGSNSDMYLVPAAMFR		W60 Nitro
3	Modified	Product Ion	1304.57	692.35	1+	y6	PAAMFR	3500000	W60 Nitro	y6W60nitroM77Y78M84
3	Modified	Product Ion	1304.57	675.28	2+	b10	CVEELPEW(+45)NF	150000	W60 Nitro	b10W60nitroM77Y78M84
3	Modified	Product Ion	1304.57	1198.61	1+	y10	MYLVPAAMFR	120000	W60 Nitro	y10W60nitroM77Y78M84
3	Modified	Precursor Ion	1294.9		3+		CVEELPEWNFDGSSTLQSEGSNSDM(+16)YLVPAAMFR		M77 Ox
3	Modified	Product Ion	1294.9	692.35	1+	y6	PAAMFR	130000	M77 Ox	y6W60M77oxY78M84
3	Modified	Product Ion	1294.9	631.28	1+	b5	CVEEL	4800	M77 Ox	b5W60M77oxY78M84
3	Modified	Product Ion	1294.9	1067.57	1+	y9	YLVPAAMFR	4000	M77 Ox	y9W60M77oxY78M84
3	Modified	Precursor Ion	1309.9		3+		CVEELPEWNFDGSSTLQSEGSNSDM(+16)Y(+45)LVPAAMFR		M77 Ox/Y78 Nitro
3	Modified	Product Ion	1309.9	692.35	1+	y6	PAAMFR	800000	M77 Ox/Y78 Nitro	y6W60M77oxY78nitroM84
3	Modified	Product Ion	1309.9	1374.62	1+	y11	DM(+16)Y(+45)LVPAAMFR	10000	M77 Ox/Y78 Nitro	y11W60M77oxY78nitroM84
3	Modified	Product Ion	1309.9	1112.56	1+	y9	Y(+45)LVPAAMFR	26000	M77 Ox/Y78 Nitro	y9W60M77oxY78nitroM84
3	Modified	Precursor Ion	1315.23		3+		CVEELPEWNFDGSSTLQSEGSNSDM(+16)Y(+45)LVPAAM(+16)FR		M77 Ox/Y78 Nitro/M84 Ox
3	Modified	Product Ion	1315.23	708.35	1+	y6	PAAM(+16)FR	900000	M77 Ox/Y78 Nitro/M84 Ox	y6W60M77oxY78nitroM84ox
3	Modified	Product Ion	1315.23	1043.45	1+	b8	CVEELPEW	16000	M77 Ox/Y78 Nitro/M84 Ox	b8W60M77oxY78nitroM84ox
3	Modified	Product Ion	1315.23	1275.59	1+	y10	M(+16)Y(+45)LVPAAM(+16)FR	7500	M77 Ox/Y78 Nitro/M84 Ox	y10W60M77oxY78nitroM84ox
4	Native	Precursor Ion	480.927		3+		LVLCEVFKYNR
4	Native	Product Ion	480.927	727.39	1+	y5	FKYNR	350000		y5Y104A
4	Native	Product Ion	480.927	213.16	1+	b2	LV	60000		b2Y104A
4	Native	Product Ion	480.927	1115.53	1+	y8	CEVFKYNR	300000		y8Y104A
4	Modified	Precursor Ion	743.38		2+		LVLCEVFKY(+45)NR		Y104 Nitro
4	Modified	Product Ion	743.38	772.37	1+	y5	FKY(+45)NR	170000	Y104 Nitro	y5Y104Anitro
4	Modified	Product Ion	743.38	213.16	1+	b2	LV	150000	Y104 Nitro	b2Y104Anitro
4	Modified	Product Ion	743.38	1160.52	1+	y8	CEVFKY(+45)NR	320000	Y104 Nitro	y8Y104Anitro
4	Modified	Precursor Ion	486.259		3+		LVLCEVFKY(+16)NR		Y104 Ox
4	Modified	Product Ion	486.259	743.38	1+	y5	FKY(+16)NR	270000	Y104 Ox	y5Y104Aox
4	Modified	Product Ion	486.259	213.16	1+	b2	LV	50000	Y104 Ox	b2Y104Aox
4	Modified	Product Ion	486.259	1131.53	1+	y8	CEVFKY(+16)NR	240000	Y104 Ox	y8Y104Aox
5	Native	Precursor Ion	463.916		3+		YNRRPAETNLR
5	Native	Product Ion	463.916	800.43	1+	y7	PAETNLR	3800000		y7Y104B
5	Native	Product Ion	463.916	1102.54	1+	b9	YNRRPAETN	5400000		b9Y104B
5	Native	Product Ion	463.916	590.32	1+	b4	YNRR	1800000		b4Y104B
5	Modified	Precursor Ion	478.911		3+		Y(+45)NRRPAETNLR		Y104 Nitro
5	Modified	Product Ion	478.911	800.43	1+	y7	PAETNLR	750000	Y104 Nitro	y7Y104Bnitro
5	Modified	Product Ion	478.911	1147.52	1+	b9	Y(+45)NRRPAETN	1000000	Y104 Nitro	b9Y104Bnitro
5	Modified	Product Ion	478.911	635.3	1+	b4	Y(+45)NRR	340000	Y104 Nitro	b4Y104Bnitro
6	Native	Precursor Ion	501.754		2+		DIVEAHYR
6	Native	Product Ion	501.754	774.39	1+	y6	VEAHYR	13000000		y6Y180
6	Native	Product Ion	501.754	675.32	1+	y5	EAHYR	12000000		y5Y180
6	Native	Product Ion	501.754	328.19	1+	b3	DIV	600000		b3Y180
6	Modified	Precursor Ion	524.246		2+		DIVEAHY(+45)R		Y180 Nitro
6	Modified	Product Ion	524.246	819.37	1+	y6	VEAHY(+45)R	1600000	Y180 Nitro	y6Y180nitro
6	Modified	Product Ion	524.246	720.31	1+	y5	EAHY(+45)R	1500000	Y180 Nitro	y5Y180nitro
6	Modified	Product Ion	524.246	328.19	1+	b3	DIV	85000	Y180 Nitro	b3Y180nitro
6	Modified	Precursor Ion	509.751		2+		DIVEAHY(+16)R		Y180 Ox
6	Modified	Product Ion	509.751	790.38	1+	y6	VEAHY(+16)R	280000	Y180 Ox	y6Y180ox
6	Modified	Product Ion	509.751	691.32	1+	y5	EAHY(+16)R	220000	Y180 Ox	y5Y180ox
6	Modified	Product Ion	509.751	328.19	1+	b3	DIV	10000	Y180 Ox	b3Y180ox
7	Native	Precursor Ion	441.231		2+		ACLYAGVK
7	Native	Product Ion	441.231	650.39	1+	y6	LYAGVK	420000		y6Y185
7	Native	Product Ion	441.231	537.3	1+	y5	YAGVK	440000		y5Y185
7	Native	Product Ion	441.231	508.22	1+	b4	ACLY	5000		b4Y185
7	Modified	Precursor Ion	463.724		2+		ACLY(+45)AGVK		Y185 Nitro
7	Modified	Product Ion	463.724	695.37	1+	y6	LY(+45)AGVK	27000000	Y185 Nitro	y6Y185nitro
7	Modified	Product Ion	463.724	582.29	1+	y5	Y(+45)AGVK	19000000	Y185 Nitro	y5Y185nitro
7	Modified	Product Ion	463.724	553.21	1+	b4	ACLY(+45)	500000	Y185 Nitro	b4Y185nitro
7	Modified	Precursor Ion	449.229		2+		ACLY(+16)AGVK		Y185 Ox
7	Modified	Product Ion	449.229	666.38	1+	y6	LY(+16)AGVK	125000	Y185 Ox	y6Y185ox
7	Modified	Product Ion	449.229	553.3	1+	y5	Y(+16)AGVK	285000	Y185 Ox	y5Y185ox
7	Modified	Product Ion	449.229	232.08	1+	b2	AC	120000	Y185 Ox	b2Y185ox
8	Native	Precursor Ion	1224.25		3+		IAGTNAEVMPAQWEFQIGPCEGISMGDHLWVAR
8	Native	Product Ion	1224.25	1171.57	1+	y10	SMGDHLWVAR	1000000		y10M198W202M214_3
8	Native	Product Ion	1224.25	887.4	1+	b9	IAGTNAEVM	700000		b9M198W202M214_3
8	Native	Product Ion	1224.25	1369.66	1+	b13	IAGTNAEVMPAQW	100000		b13M198W202M214_3
8	Native	Precursor Ion	918.436		4+		IAGTNAEVMPAQWEFQIGPCEGISMGDHLWVAR
8	Native	Product Ion	918.436	1171.57	1+	y10	SMGDHLWVAR	8000000		y10M198W202M214_4
8	Native	Product Ion	918.436	887.4	1+	b9	IAGTNAEVM	3000000		b9M198W202M214_4
8	Native	Product Ion	918.436	1369.66	1+	b13	IAGTNAEVMPAQW	400000		b13M198W202M214_4
8	Modified	Precursor Ion	1229.58		3+		IAGTNAEVM(+16)PAQWEFQIGPCEGISMGDHLWVAR		M198 Ox
8	Modified	Product Ion	1229.58	1171.6	1+	y10	SMGDHLWVAR	7000	M198 Ox	y10M198oxW202M214_3
8	Modified	Product Ion	1229.58	903.42	1+	b9	IAGTNAEVM(+16)	2000	M198 Ox	b9M198oxW202M214_3
8	Modified	Product Ion	1229.58	781.45	1+	y6	HLWVAR	8000	M198 Ox	y6M198oxW202M214_3
8	Modified	Precursor Ion	922.435		4+		IAGTNAEVM(+16)PAQWEFQIGPCEGISMGDHLWVAR		M198 Ox
8	Modified	Product Ion	922.435	1171.6	1+	y10	SMGDHLWVAR	230000	M198 Ox	y10M198oxW202M214_4
8	Modified	Product Ion	922.435	903.42	1+	b9	IAGTNAEVM(+16)	100000	M198 Ox	b9M198oxW202M214_4
8	Modified	Product Ion	922.435	1385.65	1+	b13	IAGTNAEVM(+16)PAQW	4000	M198 Ox	b13M198oxW202M214_4
8	Modified	Precursor Ion	1239.24		3+		IAGTNAEVMPAQW(+45)EFQIGPCEGISMGDHLWVAR		Trp202 Nitro
8	Modified	Product Ion	1239.24	1171.57	1+	y10	SMGDHLWVAR	500000	Trp202 Nitro	y10M198W202nitroM214_3
8	Modified	Product Ion	1239.24	903.42	2+	b5	IAG	15000	Trp202 Nitro	b5M198W202nitroM214_3
8	Modified	Product Ion	1239.24	781.45	1+	y6	HLWVAR	400000	Trp202 Nitro	y6M198W202nitroM214_3
8	Modified	Precursor Ion	922.435		4+		IAGTNAEVMPAQWEFQIGPCEGISM(+16)GDHLWVAR		M214 Ox
8	Modified	Product Ion	922.435	1187.56	1+	y10	SM(+16)GDHLWVAR	8000000	M214 Ox	y10M198W202M214ox_4
8	Modified	Product Ion	922.435	887.4	1+	b9	IAGTNAEVM	5000000	M214 Ox	b9M198W202M214ox_4
8	Modified	Product Ion	922.435	1369.66	1+	b13	IAGTNAEVMPAQW	1600000	M214 Ox	b13M198W202M214ox_4
8	Modified	Precursor Ion	1234.91		3+		IAGTNAEVM(+16)PAQWEFQIGPCEGISM(+16)GDHLWVAR		M198 Ox/M214 Ox
8	Modified	Product Ion	1234.91	1187.56	1+	y10	SM(+16)GDHLWVAR	100000	M198 Ox/M214 Ox	y10M198oxW202M214ox_3
8	Modified	Product Ion	1234.91	903.42	1+	b9	IAGTNAEVM(+16)	60000	M198 Ox/M214 Ox	b9M198oxW202M214ox_3
8	Modified	Product Ion	1234.91	1385.65	1+	b13	IAGTNAEVM(+16)PAQW	5000	M198 Ox/M214 Ox	b13M198oxW202M214ox_3
9	Native	Precursor Ion	884.914		4+		VCEDFGVIATFDPKPIPGNWNGAGCHTNFSTK
9	Native	Product Ion	884.914	834.41	1+	y7	HTNFSTK	1700000		y7W247_4
9	Native	Product Ion	884.914	1479.64	1+	y13	WNGAGCHTNFSTK	1000000		y13W247_4
9	Native	Product Ion	884.914	708.27	1+	b6	VCEDFG	1400000		b6W247_4
9	Native	Precursor Ion	1179.55		3+		VCEDFGVIATFDPKPIPGNWNGAGCHTNFSTK
9	Native	Product Ion	1179.55	834.41	1+	y7	HTNFSTK	1700000		y7W247_3
9	Native	Product Ion	1179.55	1479.64	1+	y13	WNGAGCHTNFSTK	1000000		y13W247_3
9	Native	Product Ion	1179.55	708.27	1+	b6	VCEDFG	1400000		b6W247_3
9	Modified	Precursor Ion	896.161		4+		VCEDFGVIATFDPKPIPGNW(+45)NGAGCHTNFSTK		Trp247 Nitro
9	Modified	Product Ion	896.161	834.41	1+	y7	HTNFSTK	1700000	Trp247 Nitro	y7W247nitro_4
9	Modified	Product Ion	896.161	1179.52	1+	y11	GAGCHTNFSTK	175000	Trp247 Nitro	y11W247nitro_4
9	Modified	Product Ion	896.161	708.27	1+	b6	VCEDFG	50000	Trp247 Nitro	b6W247nitro_4
9	Modified	Precursor Ion	1194.55		3+		VCEDFGVIATFDPKPIPGNW(+45)NGAGCHTNFSTK		Trp247 Nitro
9	Modified	Product Ion	1194.55	834.41	1+	y7	HTNFSTK	30000	Trp247 Nitro	y7W247nitro_3
9	Modified	Product Ion	1194.55	1001.94	2+	y18	PIPGNW(+45)NGAGCHTNFSTK	10000	Trp247 Nitro	y18W247nitro_3
9	Modified	Product Ion	1194.55	708.27	1+	b6	VCEDFG	80000	Trp247 Nitro	b6W247nitro_3
10	Native	Precursor Ion	675.01		3+		AMREENGLKYIEEAIEK
10	Native	Product Ion	675.01	901.42	1+	b8	AMREENGL	360000		b8M261Y269
10	Native	Product Ion	675.01	994.51	1+	y8	YIEEAIEK	150000		y8M261Y269
10	Native	Product Ion	675.01	1122.6	1+	y9	KYIEEAIEK	60000		y9M261Y269
10	Modified	Precursor Ion	680.342		3+		AM(+16)REENGLKYIEEAIEK		M261 Ox
10	Modified	Product Ion	680.342	917.41	1+	b8	AM(+16)REENGL	150000	M261 Ox	b8M261oxY269
10	Modified	Product Ion	680.342	994.51	1+	y8	YIEEAIEK	115000	M261 Ox	y8M261oxY269
10	Modified	Product Ion	680.342	1122.6	1+	y9	KYIEEAIEK	50000	M261 Ox	y9M261oxY269
10	Modified	Precursor Ion	690.005		3+		AMREENGLKY(+45)IEEAIEK		Y269 Nitro
10	Modified	Product Ion	690.005	901.42	1+	b8	AMREENGL	680000	Y269 Nitro	b8M261Y269nitro
10	Modified	Product Ion	690.005	1039.49	1+	y8	Y(+45)IEEAIEK	200000	Y269 Nitro	y8M261Y269nitro
10	Modified	Product Ion	690.005	1167.59	1+	y9	KY(+45)IEEAIEK	180000	Y269 Nitro	y9M261Y269nitro
10	Modified	Precursor Ion	680.342		3+		AMREENGLKY(+16)IEEAIEK		Y269 Ox
10	Modified	Product Ion	680.342	901.42	1+	b8	AMREENGL	180000	Y269 Ox	b8M261Y269ox
10	Modified	Product Ion	680.342	1010.5	1+	y8	Y(+16)IEEAIEK	140000	Y269 Ox	y8M261Y269ox
10	Modified	Product Ion	680.342	1138.6	1+	y9	KY(+16)IEEAIEK	20000	Y269 Ox	y9M261Y269ox
10	Modified	Precursor Ion	695.337		3+		AM(+16)REENGLKY(+45)IEEAIEK		M261 Ox/Y269 Nitro
10	Modified	Product Ion	695.337	917.41	1+	b8	AM(+16)REENGL	30000	M261 Ox/Y269 Nitro	b8M261oxY269nitro
10	Modified	Product Ion	695.337	1039.49	1+	y8	Y(+45)IEEAIEK	44000	M261 Ox/Y269 Nitro	y8M261oxY269nitro
10	Modified	Product Ion	695.337	1167.59	1+	y9	KY(+45)IEEAIEK	28000	M261 Ox/Y269 Nitro	y9M261oxY269nitro
10	Modified	Precursor Ion	685.674		3+		AM(+16)REENGLKY(+16)IEEAIEK		M261 Ox/Y269 Ox
10	Modified	Product Ion	685.674	917.41	1+	b8	AM(+16)REENGL	240000	M261 Ox/Y269 Ox	b8M261oxY269ox
10	Modified	Product Ion	685.674	1010.5	1+	y8	Y(+16)IEEAIEK	350000	M261 Ox/Y269 Ox	y8M261oxY269ox
10	Modified	Product Ion	685.674	1138.6	1+	y9	KY(+16)IEEAIEK	50000	M261 Ox/Y269 Ox	y9M261oxY269ox
11	Native	Precursor Ion	497.758		2+		YIEEAIEK
11	Native	Product Ion	497.758	718.36	1+	y6	EEAIEK	240000000		y6Y269
11	Native	Product Ion	497.758	406.2	1+	b3	YIE	6000000		b3Y269
11	Native	Product Ion	497.758	535.24	1+	b4	YIEE	3000000		b4Y269
11	Modified	Precursor Ion	520.251		2+		Y(+45)IEEAIEK		Y269 Nitro
11	Modified	Product Ion	520.251	718.36	1+	y6	EEAIEK	4600000	Y269 Nitro	y6Y269nitro
11	Modified	Product Ion	520.251	451.18	1+	b3	Y(+45)IE	150000	Y269 Nitro	b3Y269nitro
11	Modified	Product Ion	520.251	580.22	1+	b4	Y(+45)IEE	50000	Y269 Nitro	b4Y269nitro
11	Modified	Precursor Ion	505.756		2+		Y(+16)IEEAIEK		Y269 Ox
11	Modified	Product Ion	505.756	718.36	1+	y6	EEAIEK	340000	Y269 Ox	y6Y269ox
11	Modified	Product Ion	505.756	589.32	1+	y5	EAIEK	140000	Y269 Ox	y5Y269ox
11	Modified	Product Ion	505.756	460.28	1+	y4	AIEK	200000	Y269 Ox	y4Y269ox
12	Native	Precursor Ion	427.225		2+		HQYHIR
12	Native	Product Ion	427.225	716.4	1+	y5	QYHIR	18000		y5Y283
12	Native	Product Ion	427.225	588.3	1+	y4	YHIR	16000		y4Y283
12	Native	Product Ion	427.225	429.2	1+	b3	HQY	7000		b3Y283
12	Modified	Precursor Ion	449.717		2+		HQY(+45)HIR		Y283 Nitro
12	Modified	Product Ion	449.717	761.37	1+	y5	QY(+45)HIR	17000	Y283 Nitro	y5Y283nitro
12	Modified	Product Ion	449.717	633.31	1+	y4	Y(+45)HIR	10000	Y283 Nitro	y4Y283nitro
12	Modified	Product Ion	449.717	474.17	1+	b3	HQY(+45)	6000	Y283 Nitro	b3Y283nitro
13	Native	Precursor Ion	426.214		3+		AYDPKGGLDNAR
13	Native	Product Ion	426.214	702.35	1+	y7	GGLDNAR	2000000		y7Y288
13	Native	Product Ion	426.214	830.45	1+	y8	KGGLDNAR	800000		y8Y288
13	Native	Product Ion	426.214	235.11	1+	b2	AY	82000		b2Y288
13	Modified	Precursor Ion	441.209		3+		AY(+45)DPKGGLDNAR		Y288 Nitro
13	Modified	Product Ion	441.209	702.35	1+	y7	GGLDNAR	320000	Y288 Nitro	y7Y288nitro
13	Modified	Product Ion	441.209	645.33	1+	y6	GLDNAR	33000	Y288 Nitro	y6Y288nitro
13	Modified	Product Ion	441.209	280.09	1+	b2	AY(+45)	40000	Y288 Nitro	b2Y288nitro
14	Native	Precursor Ion	457.722		2+		KGYFEDR
14	Native	Product Ion	457.722	786.34	1+	y6	GYFEDR	38000000		y6Y336A
14	Native	Product Ion	457.722	729.32	1+	y5	YFEDR	10000000		y5Y336A
14	Native	Product Ion	457.722	349.19	1+	b3	KGY	900000		b3Y336A
14	Modified	Precursor Ion	480.214		2+		KGY(+45)FEDR		Y336 Nitro
14	Modified	Product Ion	480.214	831.33	1+	y6	GY(+45)FEDR	4000000	Y336 Nitro	y6Y336Anitro
14	Modified	Product Ion	480.214	774.31	1+	y5	Y(+45)FEDR	500000	Y336 Nitro	y5Y336Anitro
14	Modified	Product Ion	480.214	394.17	1+	b3	KGY(+45)	50000	Y336 Nitro	b3Y336Anitro
14	Modified	Precursor Ion	465.719		2+		KGY(+16)FEDR		Y336 Ox
14	Modified	Product Ion	465.719	802.34	1+	y6	GY(+16)FEDR	300000	Y336 Ox	y6Y336Aox
14	Modified	Product Ion	465.719	745.32	1+	y5	Y(+16)FEDR	80000	Y336 Ox	y5Y336Aox
14	Modified	Product Ion	465.719	365.18	1+	b3	KGY(+16)	5000	Y336 Ox	b3Y336Aox
15	Native	Precursor Ion	393.675		2+		GYFEDR
15	Native	Product Ion	393.675	566.26	1+	y4	FEDR	2600000		y4Y336B
15	Native	Product Ion	393.675	419.19	1+	y3	EDR	1200000		y3Y336B
15	Native	Product Ion	393.675	221.09	1+	b2	GY	200000		b2Y336B
15	Modified	Precursor Ion	416.167		2+		GY(+45)FEDR		Y336 Nitro
15	Modified	Product Ion	416.167	566.26	1+	y4	FEDR	7500000	Y336 Nitro	y4Y336Bnitro
15	Modified	Product Ion	416.167	419.19	1+	y3	EDR	8500000	Y336 Nitro	y3Y336Bnitro
15	Modified	Product Ion	416.167	266.08	1+	b2	GY(+45)	300000	Y336 Nitro	b2Y336Bnitro
15	Modified	Precursor Ion	465.719		2+		GY(+16)FEDR		Y336 Ox
15	Modified	Product Ion	465.719	566.26	1+	y4	FEDR	260000	Y336 Ox	y4Y336Box
15	Modified	Product Ion	465.719	419.19	1+	y3	EDR	125000	Y336 Ox	y3Y336Box
15	Modified	Product Ion	465.719	237.09	1+	b2	GY(+16)	20000	Y336 Ox	b2Y336Box
16	Native	Precursor Ion	675.826		4+		GYFEDRRPSANCDPFSVTEALIR
16	Native	Product Ion	675.826	702.41	1+	y6	TEALIR	8500000		y6Y336C
16	Native	Product Ion	675.826	1293.6	1+	b11	GYFEDRRPSAN	2000000		b11Y336C
16	Native	Product Ion	675.826	1453.63	1+	b12	GYFEDRRPSANC	1400000		b12Y336C
16	Modified	Precursor Ion	687.073		4+		GY(+45)FEDRRPSANCDPFSVTEALIR		Y336 Nitro
16	Modified	Product Ion	687.073	702.41	1+	y6	TEALIR	4200000	Y336 Nitro	y6Y336Cnitro
16	Modified	Product Ion	687.073	1338.58	1+	b11	GY(+45)FEDRRPSAN	1400000	Y336 Nitro	b11Y336Cnitro
16	Modified	Product Ion	687.073	1498.61	1+	b12	GY(+45)FEDRRPSANC	750000	Y336 Nitro	b12Y336Cnitro
16	Modified	Precursor Ion	679.825		4+		GY(+16)FEDRRPSANCDPFSVTEALIR		Y336 Ox
16	Modified	Product Ion	679.825	702.41	1+	y6	TEALIR	800000	Y336 Ox	y6Y336Cox
16	Modified	Product Ion	679.825	1309.59	1+	b11	GY(+16)FEDRRPSAN	140000	Y336 Ox	b11Y336Cox
16	Modified	Product Ion	679.825	1469.62	1+	b12	GY(+16)FEDRRPSANC	80000	Y336 Ox	b12Y336Cox
17	Native	Precursor Ion	483.934		3+		AYGRDIVEAHYR
17	Native	Product Ion	483.934	675.411	1+	y5	EAHYR			y5Y171
17	Native	Product Ion	483.934	563.28	1+	b5	AYGRD			b5Y171
17	Native	Product Ion	483.934	676.32	1+	b6	AYGRDI			b6Y171
17	Modified	Precursor Ion	498.934		3+		AY(+45)GRDIVEAHYR		Y171 Nitro
17	Modified	Product Ion	498.934	675.411	1+	y5	EAHYR	1500000	Y171 Nitro	y5Y171nitro
17	Modified	Product Ion	498.934	608.28	1+	b5	AY(+45)GRD	1100000	Y171 Nitro	b5Y171nitro
17	Modified	Product Ion	498.934	721.32	1+	b6	AY(+45)GRDI	800000	Y171 Nitro	b6Y171nitro
Theoretical transitions designed for the detection of the Tyr--Phe mutants designed and their possible modified variants (if the peptide contained nitrated or oxidized Tyr)
18	Native	Precursor Ion	478.581		3+		AFGRDIVEAHYR
18	Native	Product Ion	478.581	675.411	1+	y5	EAHYR			y5Y171F
18	Native	Product Ion	478.581	547.262	1+	b5	AFGRD			b5Y171F
18	Native	Product Ion	478.581	660.346	1+	b6	AFGRDI			b6Y171F
18	Modified	Precursor Ion	493.581		3+		AF(+45)GRDIVEAHYR
18	Modified	Product Ion	493.581	675.321	1+	y5	EAHYR			y5Y171Fnitro
18	Modified	Product Ion	493.581	592.262	1+	b5	AF(+45)GRD			b5Y171Fnitro
18	Modified	Product Ion	493.581	705.346	1+	b6	AF(+45)GRDI			b6Y171Fnitro
19	Native	Precursor Ion	489.761		2+		FIEEAIEK
19	Native	Product Ion	489.761	718.362	1+	y6	EEAIEK			y6Y269F
19	Native	Product Ion	489.761	390.202	1+	b3	FIE			b3Y269F
19	Native	Product Ion	489.761	519.245	1+	b4	FIEE			b4Y269F
19	Modified	Precursor Ion	512.261		2+		F(+45)IEEAIEK
19	Modified	Product Ion	512.261	718.362	1+	y6	EEAIEK			y6Y269Fnitro
19	Modified	Product Ion	512.261	435.202	1+	b3	F(+45)IE			b3Y269Fnitro
19	Modified	Product Ion	512.261	564.245	1+	b4	F(+45)IEE			b4Y269Fnitro
19	Modified	Precursor Ion	497.761		2+		F(+16)IEEAIEK
19	Modified	Product Ion	497.761	718.362	1+	y6	EEAIEK			y6Y269Fox
19	Modified	Product Ion	497.761	589.319	1+	y5	EAIEK			y5Y269Fox
19	Modified	Product Ion	497.761	460.277	1+	y4	AIEK			y4Y269Fox
20	Native	Precursor Ion	449.725		2+		KGFFEDR
20	Native	Product Ion	449.725	770.347	1+	y6	GFFEDR			y6Y336FA
20	Native	Product Ion	449.725	713.325	1+	y5	FFEDR			y5Y336FA
20	Native	Product Ion	449.725	333.192	1+	b3	KGF			b3Y336FA
20	Modified	Precursor Ion	472.225		2+		KGF(+45)FEDR
20	Modified	Product Ion	472.225	815.347	1+	y6	GF(+45)FEDR			y6Y336FAnitro
20	Modified	Product Ion	472.225	758.325	1+	y5	F(+45)FEDR			y5Y336FAnitro
20	Modified	Product Ion	472.225	378.192	1+	b3	KGF(+45)			b3Y336FAnitro
20	Modified	Precursor Ion	457.725		2+		KGF(+16)FEDR
20	Modified	Product Ion	457.725	786.347	1+	y6	GF(+16)FEDR			y6Y336FAox
20	Modified	Product Ion	457.725	729.325	1+	y5	F(+16)FEDR			y5Y336FAox
20	Modified	Product Ion	457.725	349.192	1+	b3	KGF(+16)			b3Y336FAox
21	Native	Precursor Ion	385.677		2+		GFFEDR
21	Native	Product Ion	385.677	566.257	1+	y4	FEDR			y4Y336FB
21	Native	Product Ion	385.677	419.188	1+	y3	EDR			y3Y336FB
21	Native	Product Ion	385.677	205.097	1+	b2	GF			b2Y336FB
21	Modified	Precursor Ion	408.177		2+		GF(+45)FEDR
21	Modified	Product Ion	408.177	566.257	1+	y4	FEDR			y4Y336FBnitro
21	Modified	Product Ion	408.177	419.188	1+	y3	EDR			y3Y336FBnitro
21	Modified	Product Ion	408.177	250.097	1+	b2	GF(+45)			b2Y336FBnitro
21	Modified	Precursor Ion	393.677		2+		GF(+16)FEDR
21	Modified	Product Ion	393.677	566.257	1+	y4	FEDR			y4Y336FBox
21	Modified	Product Ion	393.677	419.188	1+	y3	EDR			y3Y336FBox
21	Modified	Product Ion	393.677	221.097	1+	b2	GF(+16)			b2Y336FBox
22	Native	Precursor Ion	671.822		4+		GFFEDRRPSANCDPFSVTEALIR
22	Native	Product Ion	671.822	702.414	1+	y6	TEALIR			y6Y336FC
22	Native	Product Ion	671.822	1277.6	1+	b11	GFFEDRRPSAN			b11Y336FC
22	Native	Product Ion	671.822	1437.61	1+	b12	GFFEDRRPSANC			b12Y336FC
22	Modified	Precursor Ion	683.072		4+		GF(+45)FEDRRPSANCDPFSVTEALIR
22	Modified	Product Ion	683.072	702.414	1+	y6	TEALIR			y6Y336FCnitro
22	Modified	Product Ion	683.072	1322.6	1+	b11	GF(+45)FEDRRPSAN			b11Y336FCnitro
22	Modified	Product Ion	683.072	1482.61	1+	b12	GF(+45)FEDRRPSANC			b12Y336FCnitro
22	Modified	Precursor Ion	675.822		4+		GF(+16)FEDRRPSANCDPFSVTEALIR
22	Modified	Product Ion	675.822	702.414	1+	y6	TEALIR			y6Y336FCox
22	Modified	Product Ion	675.822	1293.6	1+	b11	GF(+16)FEDRRPSAN			b11Y336FCox
22	Modified	Product Ion	675.822	1453.61	1+	b12	GF(+16)FEDRRPSANC			b12Y336FCox
